# Supplementary material for: Are There Differences in Skin Autofluorescence-Measured Advanced Glycation End-Product Levels between Chronic Kidney Disease and Kidney Transplant Recipients?
Source: Diagnostics (Basel). 2024 Jun 28;14(13):1383. doi: 10.3390/diagnostics14131383 (PMC11240785; doi:10.3390/diagnostics14131383)
Supplement: Supplementary file 1 [file diagnostics-14-01383-s001.zip]

Archive with 1 entries (1 files):
- diagnostics-3050883-supplementary.pdf
